# Supplementary material for: Mitochondrial Glrx2 Knockout Augments Acetaminophen-Induced Hepatotoxicity in Mice
Source: Antioxidants (Basel). 2022 Aug 24;11(9):1643. doi: 10.3390/antiox11091643 (PMC9495392; doi:10.3390/antiox11091643)
Supplement: Supplementary file 1 [file antioxidants-11-01643-s001.zip]

Archive with 1 entries (1 files):
- antioxidants-1832535-supplementary.pdf
